# Supplementary material for: Real-world safety profile of elexacaftor/tezacaftor/ivacaftor: a disproportionality analysis using the U.S. FDA adverse event reporting system
Source: Front Pharmacol. 2025 Mar 12;16:1531514. doi: 10.3389/fphar.2025.1531514 (PMC11937142; doi:10.3389/fphar.2025.1531514)
Supplement: Supplementary file 1 [file DataSheet1.zip]

Archive with 3 entries (3 files):
- Table s1.XLSX
- Table s3.XLSX
- Table s2.XLSX
