# Supplementary material for: Real-world safety profile of elexacaftor/tezacaftor/ivacaftor: a disproportionality analysis using the U.S. FDA adverse event reporting system
Source: Front Pharmacol. 2025 Mar 12;16:1531514. doi: 10.3389/fphar.2025.1531514 (PMC11937142; doi:10.3389/fphar.2025.1531514)
Supplement: Supplementary file 1 [file DataSheet1.zip › Table s1.XLSX]

## Sheet: Sheet1
SOC	PT	Cases	ROR(95%CI)	PRR(χ2)	EBGM(EBGM05)	IC(IC025)
Surgical and medical procedures	Hospitalisation*	960	11.99(11.24-12.8)	11.62(9211.74)	11.47(10.86)	3.52(3.42)
Nervous system disorders	Headache	702	2.75(2.55-2.96)	2.71(759.58)	2.7(2.54)	1.43(1.32)
Infections and infestations	Infective pulmonary exacerbation of cystic fibrosis	691	384.24(350.74-420.94)	374.91(175110.22)	255.07(236.33)	7.99(7.87)
Skin and subcutaneous tissue disorders	Rash	538	2.72(2.49-2.96)	2.68(570.42)	2.68(2.49)	1.42(1.3)
Respiratory, thoracic and mediastinal disorders	Cough	507	3.79(3.47-4.14)	3.74(1017.2)	3.73(3.46)	1.9(1.77)
Psychiatric disorders	Anxiety*	494	4.16(3.8-4.55)	4.1(1158.03)	4.09(3.79)	2.03(1.9)
Respiratory, thoracic and mediastinal disorders	Productive cough	475	19.85(18.11-21.75)	19.53(8158.36)	19.09(17.68)	4.25(4.12)
Gastrointestinal disorders	Abdominal pain upper	417	4.94(4.49-5.45)	4.89(1285.07)	4.86(4.48)	2.28(2.14)
Investigations	Weight increased	407	4.37(3.96-4.82)	4.32(1036.89)	4.3(3.96)	2.11(1.96)
Psychiatric disorders	Depression*	364	4.59(4.14-5.09)	4.55(1003.78)	4.53(4.15)	2.18(2.03)
Psychiatric disorders	Insomnia*	281	2.83(2.52-3.19)	2.81(328.58)	2.81(2.54)	1.49(1.32)
Infections and infestations	Influenza	247	5.01(4.42-5.68)	4.98(781.76)	4.95(4.46)	2.31(2.12)
Gastrointestinal disorders	Constipation	243	2.51(2.21-2.84)	2.49(217.27)	2.49(2.24)	1.31(1.13)
Gastrointestinal disorders	Abdominal pain	235	2.5(2.2-2.84)	2.49(209.13)	2.48(2.23)	1.31(1.12)
Psychiatric disorders	Mental disorder*	229	11.64(10.21-13.26)	11.55(2176.59)	11.4(10.22)	3.51(3.32)
General disorders and administration site conditions	Feeling abnormal*	228	2.42(2.12-2.75)	2.4(187.01)	2.4(2.15)	1.26(1.07)
Infections and infestations	Infection	208	2.99(2.61-3.42)	2.97(271.93)	2.97(2.64)	1.57(1.37)
Infections and infestations	Nasopharyngitis*	207	2.42(2.11-2.77)	2.41(170.39)	2.4(2.14)	1.27(1.06)
Injury, poisoning and procedural complications	Exposure during pregnancy*	204	6.78(5.9-7.78)	6.74(989)	6.69(5.96)	2.74(2.54)
Investigations	Hepatic enzyme increased	170	5.21(4.48-6.06)	5.19(571.39)	5.16(4.55)	2.37(2.15)
Investigations	Pulmonary function test decreased*	168	90.27(76.93-105.93)	89.74(13247.67)	80.74(70.62)	6.34(6.1)
General disorders and administration site conditions	Chest discomfort*	165	3.77(3.23-4.4)	3.75(332.33)	3.74(3.29)	1.9(1.68)
Investigations	Alanine aminotransferase increased	164	7.48(6.41-8.72)	7.44(906.42)	7.38(6.49)	2.88(2.66)
Infections and infestations	Lower respiratory tract infection	151	6.65(5.66-7.81)	6.62(714.64)	6.57(5.74)	2.72(2.48)
Respiratory, thoracic and mediastinal disorders	Haemoptysis*	150	13.97(11.88-16.42)	13.9(1765.48)	13.68(11.95)	3.77(3.54)
Skin and subcutaneous tissue disorders	Acne	147	3.57(3.03-4.2)	3.55(268.94)	3.54(3.09)	1.82(1.59)
Gastrointestinal disorders	Gastrointestinal disorder*	146	3.34(2.84-3.93)	3.33(237.35)	3.32(2.9)	1.73(1.49)
Psychiatric disorders	Suicidal ideation*	144	4.59(3.89-5.4)	4.57(399.4)	4.55(3.96)	2.18(1.94)
Gastrointestinal disorders	Abdominal distension*	140	3.36(2.84-3.97)	3.35(229.96)	3.34(2.9)	1.74(1.5)
Investigations	Liver function test increased	140	11.12(9.41-13.15)	11.07(1266.04)	10.94(9.51)	3.45(3.21)
Investigations	Aspartate aminotransferase increased	137	7.55(6.38-8.94)	7.52(767.6)	7.46(6.48)	2.9(2.65)
Skin and subcutaneous tissue disorders	Rash pruritic	131	5.94(5-7.06)	5.92(531.58)	5.88(5.09)	2.56(2.3)
Investigations	Blood bilirubin increased	129	14.71(12.36-17.52)	14.65(1611.47)	14.4(12.45)	3.85(3.59)
Respiratory, thoracic and mediastinal disorders	Rhinorrhoea*	127	4.13(3.46-4.91)	4.11(297.84)	4.1(3.54)	2.03(1.78)
Psychiatric disorders	Depressed mood*	116	5.06(4.21-6.07)	5.04(373.72)	5.02(4.3)	2.33(2.06)
Nervous system disorders	Brain fog*	109	13.8(11.41-16.68)	13.75(1267.11)	13.53(11.55)	3.76(3.48)
Psychiatric disorders	Irritability*	99	5.57(4.57-6.79)	5.55(367.3)	5.52(4.68)	2.47(2.18)
Psychiatric disorders	Anger*	97	9.06(7.41-11.07)	9.03(685.45)	8.94(7.56)	3.16(2.87)
Psychiatric disorders	Aggression*	95	6.42(5.24-7.85)	6.4(429.39)	6.35(5.37)	2.67(2.37)
Respiratory, thoracic and mediastinal disorders	Sputum increased*	93	87.87(70.91-108.89)	87.58(7170.55)	78.99(66.01)	6.3(5.99)
Psychiatric disorders	Sleep disorder*	85	2.44(1.98-3.03)	2.44(72.12)	2.44(2.04)	1.28(0.97)
Respiratory, thoracic and mediastinal disorders	Sinus disorder	84	9.48(7.64-11.76)	9.45(627.57)	9.35(7.81)	3.23(2.91)
Pregnancy, puerperium and perinatal conditions	Abortion spontaneous*	80	5.87(4.71-7.31)	5.85(319.59)	5.82(4.84)	2.54(2.22)
Renal and urinary disorders	Nephrolithiasis*	79	3.63(2.91-4.52)	3.62(149.16)	3.61(3)	1.85(1.53)
Infections and infestations	Viral infection	78	5.66(4.53-7.07)	5.65(296.24)	5.61(4.66)	2.49(2.16)
Gastrointestinal disorders	Flatulence*	77	3.45(2.75-4.31)	3.44(132.71)	3.43(2.84)	1.78(1.45)
Psychiatric disorders	Mood swings*	75	7.93(6.31-9.96)	7.91(448.38)	7.84(6.48)	2.97(2.64)
Gastrointestinal disorders	Intestinal obstruction*	74	4.53(3.61-5.7)	4.53(202.18)	4.51(3.72)	2.17(1.84)
Metabolism and nutrition disorders	Increased appetite*	72	10.28(8.15-12.98)	10.26(594.07)	10.14(8.35)	3.34(3)
Respiratory, thoracic and mediastinal disorders	Lung disorder*	72	3.27(2.6-4.13)	3.27(112.83)	3.26(2.68)	1.7(1.36)
Respiratory, thoracic and mediastinal disorders	Nasal congestion	70	2.49(1.97-3.15)	2.48(61.89)	2.48(2.04)	1.31(0.97)
Respiratory, thoracic and mediastinal disorders	Paranasal sinus hypersecretion*	69	54.7(42.85-69.83)	54.57(3395.73)	51.13(41.68)	5.68(5.32)
Respiratory, thoracic and mediastinal disorders	Respiratory tract congestion*	66	10.56(8.28-13.46)	10.54(562.33)	10.41(8.49)	3.38(3.02)
Eye disorders	Dry eye*	66	2.62(2.06-3.34)	2.62(65.83)	2.61(2.13)	1.39(1.03)
Investigations	Blood alkaline phosphatase increased*	64	9.23(7.21-11.82)	9.21(463.38)	9.12(7.42)	3.19(2.83)
Surgical and medical procedures	Cystic fibrosis respiratory infection suppression	64	188.83(143.76-248.04)	188.41(9644.51)	152.5(121.38)	7.25(6.86)
Psychiatric disorders	Mood altered*	63	6.68(5.21-8.56)	6.66(300.83)	6.62(5.38)	2.73(2.36)
Psychiatric disorders	Behaviour disorder*	61	13.07(10.15-16.84)	13.04(667.54)	12.85(10.4)	3.68(3.31)
Gastrointestinal disorders	Distal intestinal obstruction syndrome*	57	463.24(334.13-642.22)	462.31(16589.1)	292.67(222.67)	8.19(7.75)
Skin and subcutaneous tissue disorders	Rash erythematous	55	2.91(2.23-3.79)	2.9(68.42)	2.9(2.32)	1.53(1.15)
Gastrointestinal disorders	Pancreatitis*	55	3.27(2.51-4.27)	3.27(86.35)	3.26(2.61)	1.71(1.32)
Psychiatric disorders	Panic attack*	54	4.06(3.1-5.3)	4.05(123.5)	4.04(3.23)	2.01(1.62)
Psychiatric disorders	Abnormal behaviour*	54	5.81(4.44-7.59)	5.8(212.84)	5.76(4.6)	2.53(2.14)
Hepatobiliary disorders	Liver disorder*	54	2.89(2.21-3.78)	2.89(66.46)	2.88(2.3)	1.53(1.14)
Respiratory, thoracic and mediastinal disorders	Sputum discoloured*	52	9.6(7.3-12.62)	9.59(395.17)	9.48(7.54)	3.25(2.85)
Psychiatric disorders	Emotional disorder*	51	4.52(3.43-5.95)	4.51(138.71)	4.49(3.57)	2.17(1.77)
Investigations	Blood glucose decreased*	50	3.29(2.49-4.35)	3.29(79.3)	3.28(2.6)	1.71(1.31)
Hepatobiliary disorders	Drug-induced liver injury	48	2.84(2.14-3.78)	2.84(57.09)	2.83(2.24)	1.5(1.09)
Hepatobiliary disorders	Cholelithiasis	46	4.59(3.43-6.13)	4.58(128.16)	4.56(3.58)	2.19(1.77)
Skin and subcutaneous tissue disorders	Rash papular	46	5.83(4.36-7.8)	5.82(182.56)	5.79(4.54)	2.53(2.11)
Surgical and medical procedures	Lung transplant*	45	33.26(24.68-44.83)	33.21(1349.52)	31.92(24.87)	5(4.56)
General disorders and administration site conditions	Crying*	45	4.06(3.03-5.45)	4.06(103.29)	4.04(3.16)	2.02(1.59)
Infections and infestations	Pseudomonas infection*	43	11.41(8.44-15.42)	11.39(401.96)	11.25(8.74)	3.49(3.05)
Reproductive system and breast disorders	Testicular pain*	42	36.58(26.84-49.85)	36.52(1387.49)	34.96(26.99)	5.13(4.68)
Psychiatric disorders	Middle insomnia*	42	5.45(4.02-7.38)	5.44(151.16)	5.41(4.19)	2.44(1.99)
Social circumstances	Insurance issue*	41	4.21(3.1-5.72)	4.21(99.68)	4.19(3.24)	2.07(1.62)
Respiratory, thoracic and mediastinal disorders	Pulmonary haemorrhage*	40	14.97(10.95-20.48)	14.95(511.3)	14.7(11.31)	3.88(3.42)
Investigations	Gamma-glutamyltransferase increased*	39	5.64(4.11-7.73)	5.63(147.6)	5.6(4.3)	2.49(2.03)
Infections and infestations	Hordeolum*	38	15.59(11.31-21.49)	15.57(508.16)	15.29(11.69)	3.93(3.47)
Psychiatric disorders	Attention deficit hyperactivity disorder*	38	9.69(7.03-13.34)	9.67(292.05)	9.57(7.32)	3.26(2.79)
Respiratory, thoracic and mediastinal disorders	Sinus congestion	36	6.71(4.83-9.32)	6.7(173.3)	6.66(5.06)	2.73(2.26)
Respiratory, thoracic and mediastinal disorders	Increased bronchial secretion*	34	25.67(18.24-36.13)	25.64(779.97)	24.87(18.69)	4.64(4.14)
Skin and subcutaneous tissue disorders	Drug eruption*	34	4.42(3.15-6.19)	4.41(89.23)	4.39(3.31)	2.14(1.65)
Psychiatric disorders	Affective disorder*	34	9.7(6.92-13.61)	9.69(261.8)	9.59(7.22)	3.26(2.77)
Nervous system disorders	Intracranial pressure increased*	34	15.38(10.95-21.6)	15.36(447.96)	15.09(11.36)	3.92(3.42)
General disorders and administration site conditions	Secretion discharge*	33	5.16(3.66-7.26)	5.15(109.77)	5.13(3.85)	2.36(1.86)
Nervous system disorders	Aphasia*	33	2.85(2.02-4.01)	2.84(39.3)	2.84(2.13)	1.5(1.01)
Investigations	Blood creatine phosphokinase increased	33	3.76(2.67-5.3)	3.76(66.56)	3.75(2.81)	1.91(1.41)
Psychiatric disorders	Nightmare*	33	2.95(2.1-4.16)	2.95(42.38)	2.94(2.21)	1.56(1.06)
Eye disorders	Papilloedema*	33	20.84(14.75-29.45)	20.82(606.7)	20.31(15.21)	4.34(3.84)
Renal and urinary disorders	Chromaturia*	32	4.13(2.91-5.84)	4.12(75.29)	4.11(3.07)	2.04(1.53)
Investigations	Forced expiratory volume decreased*	31	18(12.61-25.71)	17.99(486.3)	17.61(13.07)	4.14(3.62)
Respiratory, thoracic and mediastinal disorders	Paranasal sinus discomfort*	31	14.75(10.34-21.05)	14.74(389.75)	14.49(10.76)	3.86(3.34)
Psychiatric disorders	Initial insomnia*	31	7.63(5.35-10.87)	7.62(176.66)	7.56(5.62)	2.92(2.41)
Hepatobiliary disorders	Hepatic cirrhosis*	29	3.78(2.62-5.44)	3.78(58.9)	3.76(2.77)	1.91(1.38)
Surgical and medical procedures	Emergency care*	28	13.09(9.01-19.02)	13.08(307.24)	12.88(9.42)	3.69(3.15)
Respiratory, thoracic and mediastinal disorders	Upper-airway cough syndrome*	27	6.58(4.51-9.62)	6.58(126.71)	6.53(4.76)	2.71(2.16)
Nervous system disorders	Sinus headache*	26	15.75(10.68-23.23)	15.74(351.93)	15.45(11.17)	3.95(3.39)
Respiratory, thoracic and mediastinal disorders	Pulmonary pain*	26	13.76(9.34-20.28)	13.75(302.18)	13.53(9.78)	3.76(3.2)
Metabolism and nutrition disorders	Weight gain poor*	26	26.55(17.96-39.25)	26.53(618.12)	25.7(18.53)	4.68(4.12)
Psychiatric disorders	Mania*	25	4.88(3.29-7.23)	4.88(76.55)	4.85(3.49)	2.28(1.71)
Nervous system disorders	Psychomotor hyperactivity*	25	4.75(3.21-7.04)	4.75(73.52)	4.72(3.4)	2.24(1.67)
Surgical and medical procedures	Intensive care*	24	29.6(19.69-44.5)	29.58(638.87)	28.55(20.3)	4.84(4.25)
Infections and infestations	Respiratory syncytial virus infection	24	4.5(3.01-6.72)	4.5(64.91)	4.48(3.2)	2.16(1.58)
Surgical and medical procedures	Sinus operation*	23	20.7(13.68-31.31)	20.68(419.85)	20.18(14.27)	4.33(3.74)
Gastrointestinal disorders	Steatorrhoea*	23	41.02(26.97-62.39)	40.99(853.34)	39.03(27.48)	5.29(4.68)
Respiratory, thoracic and mediastinal disorders	Increased viscosity of bronchial secretion*	23	96.8(62.78-149.26)	96.73(1942.58)	86.34(60.1)	6.43(5.81)
Hepatobiliary disorders	Cholecystitis acute*	22	12.34(8.1-18.81)	12.33(225.6)	12.16(8.55)	3.6(3)
Respiratory, thoracic and mediastinal disorders	Pneumothorax*	22	3.07(2.02-4.67)	3.07(30.66)	3.07(2.16)	1.62(1.01)
Skin and subcutaneous tissue disorders	Acne cystic	21	12.52(8.14-19.27)	12.51(219.01)	12.33(8.6)	3.62(3)
Hepatobiliary disorders	Cholecystitis*	20	5.31(3.42-8.24)	5.3(69.37)	5.27(3.65)	2.4(1.77)
Surgical and medical procedures	Cholecystectomy*	20	5.23(3.37-8.12)	5.23(67.97)	5.2(3.6)	2.38(1.75)
Gastrointestinal disorders	Pancreatic failure*	20	20.14(12.92-31.39)	20.12(354.49)	19.65(13.55)	4.3(3.66)
Respiratory, thoracic and mediastinal disorders	Sinus pain*	19	11.79(7.49-18.54)	11.78(184.71)	11.62(7.96)	3.54(2.89)
Investigations	Blood glucose fluctuation*	19	5.44(3.46-8.54)	5.44(68.33)	5.41(3.71)	2.43(1.79)
Infections and infestations	Rhinovirus infection	18	7.71(4.85-12.26)	7.7(104.02)	7.64(5.18)	2.93(2.27)
Gastrointestinal disorders	Abnormal faeces*	18	4.48(2.82-7.13)	4.48(48.41)	4.46(3.03)	2.16(1.49)
Nervous system disorders	Idiopathic intracranial hypertension*	18	13.86(8.7-22.09)	13.85(210.94)	13.63(9.23)	3.77(3.1)
Pregnancy, puerperium and perinatal conditions	Gestational diabetes*	18	9.52(5.98-15.16)	9.52(135.62)	9.42(6.38)	3.24(2.57)
General disorders and administration site conditions	Screaming*	18	9.14(5.74-14.54)	9.13(128.85)	9.04(6.13)	3.18(2.51)
General disorders and administration site conditions	Hunger*	17	3.42(2.12-5.51)	3.42(28.96)	3.41(2.29)	1.77(1.09)
Hepatobiliary disorders	Gallbladder disorder*	17	3.33(2.07-5.37)	3.33(27.61)	3.32(2.23)	1.73(1.05)
Gastrointestinal disorders	Gastrointestinal sounds abnormal*	17	7.49(4.65-12.08)	7.49(94.72)	7.43(4.98)	2.89(2.21)
Investigations	Pseudomonas test positive*	17	73.08(44.47-120.12)	73.04(1106.26)	66.98(44.19)	6.07(5.36)
Gastrointestinal disorders	Pancreatic disorder*	17	8.58(5.32-13.85)	8.58(112.62)	8.5(5.7)	3.09(2.4)
Infections and infestations	Bronchopulmonary aspergillosis allergic*	17	25.41(15.68-41.2)	25.4(386.13)	24.64(16.45)	4.62(3.93)
Injury, poisoning and procedural complications	Exposure via breast milk*	17	5.86(3.64-9.44)	5.86(67.98)	5.82(3.9)	2.54(1.86)
Investigations	Hormone level abnormal*	16	7.68(4.69-12.57)	7.68(92)	7.61(5.04)	2.93(2.22)
Respiratory, thoracic and mediastinal disorders	Bronchial secretion retention*	16	20.56(12.51-33.77)	20.55(290.02)	20.05(13.24)	4.33(3.62)
Psychiatric disorders	Personality change*	16	5.02(3.07-8.21)	5.02(51.14)	4.99(3.31)	2.32(1.62)
Surgical and medical procedures	Liver transplant	16	15(9.15-24.61)	15(205.16)	14.74(9.74)	3.88(3.17)
Psychiatric disorders	Social avoidant behaviour*	16	11.02(6.73-18.05)	11.01(143.64)	10.87(7.2)	3.44(2.74)
Psychiatric disorders	Frustration tolerance decreased*	16	3.05(1.87-4.99)	3.05(21.97)	3.04(2.02)	1.61(0.9)
Psychiatric disorders	Obsessive-compulsive disorder*	16	6.2(3.79-10.14)	6.2(69.21)	6.16(4.08)	2.62(1.92)
Injury, poisoning and procedural complications	Adverse event following immunisation*	16	553.25(292.26-1047.31)	552.94(5198.6)	326.5(191.42)	8.35(7.52)
Pregnancy, puerperium and perinatal conditions	Pre-eclampsia*	16	8.83(5.39-14.45)	8.83(109.81)	8.74(5.79)	3.13(2.42)
Surgical and medical procedures	Transplant*	16	17.72(10.8-29.09)	17.71(246.81)	17.35(11.46)	4.12(3.41)
Infections and infestations	Pneumonia pseudomonal*	15	15.57(9.34-25.96)	15.56(200.52)	15.29(9.97)	3.93(3.21)
Gastrointestinal disorders	Small intestinal obstruction*	15	3.1(1.87-5.15)	3.1(21.26)	3.09(2.02)	1.63(0.91)
Investigations	Staphylococcus test positive*	15	20.67(12.38-34.52)	20.66(273.57)	20.16(13.13)	4.33(3.6)
Psychiatric disorders	Impulsive behaviour*	15	13.92(8.35-23.19)	13.91(176.67)	13.69(8.93)	3.78(3.05)
Gastrointestinal disorders	Mucous stools*	14	4.51(2.67-7.63)	4.51(38.07)	4.49(2.89)	2.17(1.42)
Psychiatric disorders	Depressive symptom*	14	8.91(5.26-15.08)	8.9(97.12)	8.81(5.67)	3.14(2.39)
Investigations	Hepatic enzyme abnormal	14	6.13(3.62-10.37)	6.12(59.57)	6.09(3.92)	2.61(1.86)
Infections and infestations	Mycobacterium avium complex infection*	14	10.55(6.23-17.88)	10.55(119.42)	10.42(6.7)	3.38(2.63)
Psychiatric disorders	Tic*	14	8.08(4.77-13.68)	8.08(85.92)	8(5.15)	3(2.25)
Investigations	Vitamin A increased*	14	795.24(379.08-1668.27)	794.85(5549.93)	397.92(214.07)	8.64(7.72)
Respiratory, thoracic and mediastinal disorders	Sputum retention*	13	29.2(16.79-50.8)	29.19(341.37)	28.19(17.74)	4.82(4.03)
General disorders and administration site conditions	Energy increased*	13	5.87(3.4-10.13)	5.87(52.11)	5.83(3.69)	2.54(1.77)
Respiratory, thoracic and mediastinal disorders	Respiratory symptom*	13	7.09(4.11-12.25)	7.09(67.43)	7.04(4.46)	2.82(2.04)
Psychiatric disorders	Post-traumatic stress disorder*	13	3.37(1.96-5.82)	3.37(21.59)	3.36(2.13)	1.75(0.98)
Psychiatric disorders	Sleep terror*	13	5.87(3.4-10.13)	5.87(52.11)	5.83(3.69)	2.54(1.77)
Reproductive system and breast disorders	Menstrual disorder*	12	4.2(2.38-7.4)	4.19(29.04)	4.18(2.6)	2.06(1.26)
Metabolism and nutrition disorders	Appetite disorder*	12	3.7(2.1-6.53)	3.7(23.55)	3.69(2.29)	1.88(1.08)
Respiratory, thoracic and mediastinal disorders	Lower respiratory tract congestion	12	11.31(6.39-19.99)	11.3(111.1)	11.16(6.93)	3.48(2.67)
Psychiatric disorders	Psychiatric symptom*	12	4.2(2.38-7.4)	4.19(29.04)	4.18(2.6)	2.06(1.26)
Psychiatric disorders	Defiant behaviour*	12	75.73(41.89-136.93)	75.7(807.64)	69.2(42.16)	6.11(5.28)
Investigations	Breath sounds abnormal*	11	4.31(2.38-7.8)	4.31(27.81)	4.29(2.61)	2.1(1.27)
Psychiatric disorders	Affect lability*	11	4.26(2.35-7.7)	4.25(27.24)	4.24(2.58)	2.08(1.25)
Immune system disorders	Lung transplant rejection*	11	45.09(24.56-82.78)	45.07(448.57)	42.7(25.68)	5.42(4.56)
Psychiatric disorders	Body dysmorphic disorder*	11	83.3(44.76-155.05)	83.27(809.32)	75.47(44.88)	6.24(5.36)
Psychiatric disorders	Self-injurious ideation*	11	7.42(4.1-13.43)	7.42(60.5)	7.36(4.48)	2.88(2.04)
Investigations	Blood bilirubin unconjugated increased	10	52.66(27.76-99.87)	52.64(475.12)	49.43(28.93)	5.63(4.73)
Investigations	Immunosuppressant drug level increased*	10	5.8(3.11-10.8)	5.8(39.42)	5.76(3.42)	2.53(1.65)
Hepatobiliary disorders	Hepatic pain*	9	5.3(2.75-10.2)	5.3(31.15)	5.27(3.04)	2.4(1.48)
Infections and infestations	Streptococcal infection*	9	3.83(1.99-7.38)	3.83(18.76)	3.82(2.21)	1.93(1.02)
Investigations	Pulmonary function test abnormal*	9	9.66(5-18.64)	9.65(68.98)	9.55(5.51)	3.26(2.34)
Surgical and medical procedures	Endotracheal intubation*	9	7.4(3.84-14.27)	7.4(49.34)	7.34(4.24)	2.88(1.96)
Respiratory, thoracic and mediastinal disorders	Nasal polyps*	9	3.63(1.89-6.99)	3.63(17.08)	3.62(2.09)	1.86(0.94)
Injury, poisoning and procedural complications	Sunburn*	9	3.54(1.84-6.81)	3.54(16.31)	3.53(2.04)	1.82(0.9)
Investigations	Bacterial test positive*	9	8.17(4.24-15.75)	8.17(56.02)	8.09(4.67)	3.02(2.1)
Pregnancy, puerperium and perinatal conditions	Premature labour*	9	5.78(3-11.13)	5.77(35.27)	5.74(3.32)	2.52(1.6)
Eye disorders	Chalazion*	9	25.2(12.97-48.93)	25.19(202.64)	24.45(14.03)	4.61(3.68)
Investigations	Bilirubin conjugated increased	9	13.71(7.09-26.5)	13.7(104.2)	13.49(7.77)	3.75(2.83)
Hepatobiliary disorders	Hepatic necrosis*	9	9.62(4.98-18.56)	9.62(68.64)	9.51(5.49)	3.25(2.33)
Infections and infestations	Bacterial disease carrier*	9	23.62(12.17-45.83)	23.61(189.25)	22.96(13.18)	4.52(3.59)
Psychiatric disorders	Negative thoughts*	9	9.13(4.73-17.61)	9.12(64.37)	9.03(5.21)	3.18(2.26)
Psychiatric disorders	Depersonalisation/derealisation disorder*	9	10.42(5.4-20.11)	10.41(75.59)	10.29(5.94)	3.36(2.44)
Respiratory, thoracic and mediastinal disorders	Respiratory tract irritation*	8	18.82(9.33-37.94)	18.81(131.81)	18.4(10.23)	4.2(3.23)
Psychiatric disorders	Panic disorder*	8	5.75(2.87-11.52)	5.74(31.12)	5.71(3.19)	2.51(1.55)
Gastrointestinal disorders	Faeces pale*	8	10.16(5.06-20.41)	10.16(65.22)	10.04(5.6)	3.33(2.36)
Gastrointestinal disorders	Faecaloma*	8	3.71(1.85-7.42)	3.71(15.73)	3.69(2.07)	1.88(0.92)
Hepatobiliary disorders	Biliary colic*	8	7.28(3.63-14.6)	7.28(42.91)	7.22(4.03)	2.85(1.88)
Reproductive system and breast disorders	Testicular swelling*	8	16.06(7.98-32.35)	16.06(110.72)	15.76(8.77)	3.98(3.01)
Musculoskeletal and connective tissue disorders	Muscle fatigue*	8	4.46(2.22-8.93)	4.46(21.33)	4.44(2.48)	2.15(1.18)
Nervous system disorders	Sleep deficit*	8	4.93(2.46-9.89)	4.93(24.93)	4.91(2.74)	2.3(1.33)
Gastrointestinal disorders	Malabsorption*	8	4.29(2.14-8.59)	4.29(20.06)	4.27(2.39)	2.09(1.13)
Hepatobiliary disorders	Bile duct stone*	8	7.04(3.51-14.11)	7.03(41.05)	6.98(3.9)	2.8(1.84)
Psychiatric disorders	Mental fatigue*	8	8.81(4.39-17.68)	8.81(54.76)	8.72(4.87)	3.12(2.16)
Psychiatric disorders	Impulse-control disorder*	8	10.71(5.33-21.51)	10.7(69.45)	10.58(5.9)	3.4(2.43)
Surgical and medical procedures	Renal transplant*	8	5.96(2.97-11.94)	5.95(32.73)	5.92(3.31)	2.56(1.6)
Investigations	Weight abnormal*	7	4.66(2.22-9.79)	4.66(19.98)	4.63(2.49)	2.21(1.19)
Psychiatric disorders	Dysphemia*	7	4.39(2.09-9.23)	4.39(18.21)	4.37(2.35)	2.13(1.1)
Reproductive system and breast disorders	Polymenorrhoea*	7	6.94(3.3-14.6)	6.94(35.27)	6.89(3.69)	2.78(1.76)
Hepatobiliary disorders	Portal hypertension*	7	6.11(2.9-12.85)	6.11(29.67)	6.07(3.26)	2.6(1.58)
Hepatobiliary disorders	Ocular icterus	7	5.24(2.49-11.02)	5.24(23.85)	5.21(2.8)	2.38(1.36)
Gastrointestinal disorders	Abdominal tenderness*	7	4.02(1.91-8.44)	4.02(15.78)	4(2.15)	2(0.98)
Reproductive system and breast disorders	Breast enlargement*	7	7.6(3.61-16.01)	7.6(39.75)	7.54(4.04)	2.91(1.89)
Pregnancy, puerperium and perinatal conditions	Morning sickness*	7	15.08(7.14-31.86)	15.08(90.3)	14.82(7.92)	3.89(2.86)
Psychiatric disorders	Morbid thoughts*	7	22.35(10.54-47.37)	22.35(138.83)	21.76(11.61)	4.44(3.41)
Infections and infestations	Post-acute COVID-19 syndrome*	7	6.02(2.86-12.66)	6.02(29.05)	5.98(3.21)	2.58(1.55)
Eye disorders	Meibomian gland dysfunction*	6	24.09(10.69-54.28)	24.09(128.86)	23.41(11.86)	4.55(3.44)
Social circumstances	Educational problem*	6	15.54(6.93-34.86)	15.53(80.03)	15.26(7.76)	3.93(2.83)
Infections and infestations	Mycobacterium abscessus infection*	6	15(6.69-33.64)	15(76.93)	14.74(7.5)	3.88(2.78)
Infections and infestations	Respiratory tract infection viral	6	4.87(2.18-10.87)	4.87(18.35)	4.85(2.48)	2.28(1.18)
Infections and infestations	Epididymitis*	6	12.82(5.72-28.73)	12.82(64.35)	12.63(6.43)	3.66(2.56)
Investigations	Fungal test positive*	6	41.84(18.41-95.1)	41.83(227.19)	39.79(20.02)	5.31(4.19)
Investigations	Sputum abnormal*	6	23.38(10.38-52.66)	23.38(124.85)	22.74(11.53)	4.51(3.4)
Investigations	Atypical mycobacterium test positive*	6	125.53(53.06-296.97)	125.5(640.01)	108.52(52.8)	6.76(5.59)
Gastrointestinal disorders	Volvulus*	6	5.59(2.5-12.48)	5.59(22.46)	5.56(2.84)	2.47(1.38)
Congenital, familial and genetic disorders	Gilbert's syndrome*	6	36.41(16.06-82.54)	36.41(197.55)	34.85(17.57)	5.12(4.01)
Infections and infestations	Lung abscess*	6	6.93(3.1-15.49)	6.93(30.19)	6.88(3.51)	2.78(1.69)
Surgical and medical procedures	Medical procedure*	6	5.25(2.35-11.73)	5.25(20.52)	5.22(2.67)	2.39(1.29)
Skin and subcutaneous tissue disorders	Skin odour abnormal*	6	4.51(2.02-10.06)	4.51(16.29)	4.49(2.29)	2.17(1.07)
Pregnancy, puerperium and perinatal conditions	Gestational hypertension*	6	10.65(4.76-23.83)	10.65(51.74)	10.52(5.36)	3.39(2.3)
Metabolism and nutrition disorders	Underweight*	6	6(2.69-13.4)	6(24.81)	5.96(3.04)	2.58(1.48)
Psychiatric disorders	Disturbance in social behaviour*	6	5.92(2.65-13.21)	5.92(24.34)	5.88(3)	2.56(1.46)
Surgical and medical procedures	Mechanical ventilation*	6	9.28(4.15-20.75)	9.28(43.81)	9.18(4.68)	3.2(2.1)
Psychiatric disorders	Feeling guilty*	6	20.38(9.06-45.84)	20.38(107.81)	19.9(10.1)	4.31(3.21)
Respiratory, thoracic and mediastinal disorders	Increased viscosity of upper respiratory secretion*	5	10.32(4.27-24.95)	10.32(41.56)	10.2(4.88)	3.35(2.16)
Surgical and medical procedures	Gastrointestinal tube insertion*	5	5.93(2.46-14.3)	5.93(20.35)	5.9(2.82)	2.56(1.38)
Infections and infestations	Hepatic infection*	5	6.68(2.77-16.11)	6.68(23.94)	6.63(3.18)	2.73(1.55)
Investigations	Blood oestrogen increased*	5	20.08(8.26-48.77)	20.07(88.38)	19.6(9.33)	4.29(3.1)
Immune system disorders	Liver transplant rejection*	5	10.43(4.32-25.21)	10.43(42.08)	10.31(4.93)	3.37(2.18)
Surgical and medical procedures	Wisdom teeth removal*	5	8(3.31-19.3)	8(30.3)	7.93(3.79)	2.99(1.8)
Investigations	Enzyme level increased*	5	10.74(4.44-25.97)	10.74(43.58)	10.61(5.07)	3.41(2.22)
Psychiatric disorders	Tachyphrenia*	5	4.31(1.79-10.37)	4.31(12.62)	4.29(2.06)	2.1(0.92)
Psychiatric disorders	Staring*	5	8.32(3.45-20.07)	8.31(31.84)	8.24(3.94)	3.04(1.86)
Investigations	Prothrombin time prolonged*	5	4.38(1.82-10.56)	4.38(12.98)	4.36(2.09)	2.13(0.94)
Gastrointestinal disorders	Abdominal adhesions*	5	5.62(2.33-13.55)	5.62(18.86)	5.59(2.68)	2.48(1.3)
Investigations	Human rhinovirus test positive*	5	25.64(10.52-62.49)	25.64(114.7)	24.87(11.8)	4.64(3.44)
Eye disorders	Strabismus*	5	4.57(1.9-11.01)	4.57(13.86)	4.55(2.18)	2.19(1)
Gastrointestinal disorders	Pancreatitis chronic*	5	6.55(2.72-15.79)	6.55(23.31)	6.5(3.11)	2.7(1.52)
Gastrointestinal disorders	Gastrointestinal obstruction*	5	4.72(1.96-11.36)	4.71(14.55)	4.69(2.25)	2.23(1.05)
Social circumstances	Alcohol use*	5	10.22(4.23-24.69)	10.22(41.05)	10.1(4.83)	3.34(2.15)
Pregnancy, puerperium and perinatal conditions	Premature rupture of membranes*	5	7.98(3.31-19.26)	7.98(30.23)	7.91(3.79)	2.98(1.8)
Social circumstances	Substance use*	5	5.39(2.24-13)	5.39(17.77)	5.36(2.57)	2.42(1.24)
Reproductive system and breast disorders	Cervical discharge*	4	167.36(56.93-491.98)	167.34(546.35)	138.41(56.15)	7.11(5.69)
General disorders and administration site conditions	Mucosal discolouration*	4	14.59(5.43-39.22)	14.58(49.7)	14.34(6.27)	3.84(2.54)
Investigations	Blood chloride decreased*	4	6.64(2.48-17.76)	6.64(18.99)	6.59(2.89)	2.72(1.42)
Metabolism and nutrition disorders	Hypovitaminosis*	4	6.85(2.56-18.34)	6.85(19.82)	6.8(2.99)	2.77(1.47)
Gastrointestinal disorders	Change of bowel habit*	4	6.19(2.31-16.55)	6.19(17.26)	6.15(2.7)	2.62(1.32)
Psychiatric disorders	Flat affect*	4	7.28(2.72-19.48)	7.28(21.46)	7.22(3.17)	2.85(1.55)
Hepatobiliary disorders	Cholecystitis chronic*	4	13.09(4.87-35.15)	13.08(43.92)	12.89(5.64)	3.69(2.38)
Infections and infestations	Haemophilus infection*	4	8.88(3.32-23.8)	8.88(27.67)	8.79(3.86)	3.14(1.84)
Infections and infestations	Burkholderia cepacia complex infection*	4	27.18(10.03-73.63)	27.17(97.51)	26.31(11.43)	4.72(3.4)
Investigations	Streptococcus test positive*	4	9.69(3.62-25.99)	9.69(30.81)	9.59(4.2)	3.26(1.96)
Investigations	Vitamin E increased*	4	794.96(198.8-3178.82)	794.85(1585.69)	397.92(124.78)	8.64(7.03)
Metabolism and nutrition disorders	Dairy intolerance*	4	16.91(6.28-45.54)	16.91(58.64)	16.58(7.24)	4.05(2.74)
Gastrointestinal disorders	Oesophageal varices haemorrhage*	4	5.43(2.03-14.51)	5.43(14.34)	5.4(2.37)	2.43(1.14)
Investigations	Total lung capacity decreased*	4	4.89(1.83-13.07)	4.89(12.31)	4.87(2.14)	2.28(0.99)
Skin and subcutaneous tissue disorders	Skin striae*	4	6.56(2.45-17.54)	6.56(18.68)	6.51(2.86)	2.7(1.41)
Psychiatric disorders	Perinatal depression*	4	13.59(5.06-36.51)	13.59(45.86)	13.38(5.85)	3.74(2.44)
Surgical and medical procedures	Abdominal operation*	4	7.16(2.68-19.17)	7.16(21.01)	7.11(3.12)	2.83(1.53)
Pregnancy, puerperium and perinatal conditions	Polyhydramnios*	4	12.77(4.76-34.3)	12.77(42.7)	12.58(5.51)	3.65(2.35)
Pregnancy, puerperium and perinatal conditions	Ectopic pregnancy*	4	4.66(1.74-12.44)	4.66(11.41)	4.63(2.04)	2.21(0.92)
Respiratory, thoracic and mediastinal disorders	Neonatal respiratory distress*	4	6.4(2.39-17.12)	6.4(18.07)	6.35(2.79)	2.67(1.37)
Nervous system disorders	Hemiplegic migraine*	4	21.63(8.01-58.41)	21.63(76.61)	21.08(9.18)	4.4(3.09)
Infections and infestations	Gastrointestinal bacterial overgrowth*	4	6.85(2.56-18.34)	6.85(19.82)	6.8(2.99)	2.77(1.47)
Investigations	Aspartate aminotransferase abnormal	4	5.89(2.2-15.75)	5.89(16.11)	5.85(2.57)	2.55(1.25)
Surgical and medical procedures	Central venous catheter removal*	4	16.06(5.97-43.22)	16.06(55.36)	15.76(6.88)	3.98(2.67)
Infections and infestations	Viral rash	4	22.55(8.35-60.93)	22.55(80.1)	21.95(9.56)	4.46(3.14)
Psychiatric disorders	Homicidal ideation*	4	5.65(2.11-15.1)	5.65(15.19)	5.61(2.47)	2.49(1.19)
Reproductive system and breast disorders	Premenstrual syndrome*	4	10.56(3.94-28.33)	10.56(34.18)	10.44(4.57)	3.38(2.08)
Psychiatric disorders	Violence-related symptom*	4	11.08(4.13-29.72)	11.08(36.17)	10.94(4.79)	3.45(2.15)
Psychiatric disorders	Derealisation*	4	5.03(1.88-13.45)	5.03(12.84)	5.01(2.2)	2.32(1.03)
Investigations	Body mass index decreased*	4	18.49(6.86-49.82)	18.48(64.65)	18.09(7.89)	4.18(2.87)
Psychiatric disorders	Intrusive thoughts*	4	5.44(2.04-14.56)	5.44(14.41)	5.41(2.38)	2.44(1.14)
Pregnancy, puerperium and perinatal conditions	Jaundice neonatal*	4	6.32(2.36-16.91)	6.32(17.78)	6.28(2.76)	2.65(1.35)
Investigations	Haemophilus test positive*	4	93.52(33.19-263.57)	93.51(327.55)	83.77(35.2)	6.39(5.02)
Investigations	Burkholderia test positive*	4	39.26(14.38-107.14)	39.25(142.09)	37.45(16.17)	5.23(3.9)
Metabolism and nutrition disorders	Postprandial hypoglycaemia	4	35.33(12.98-96.2)	35.33(127.74)	33.87(14.65)	5.08(3.76)
Psychiatric disorders	Generalised anxiety disorder*	4	6.37(2.38-17.05)	6.37(17.97)	6.33(2.78)	2.66(1.37)
Psychiatric disorders	Daydreaming*	4	6.15(2.3-16.45)	6.15(17.12)	6.11(2.68)	2.61(1.31)
Nervous system disorders	Hypoglycaemic seizure*	3	17.66(5.63-55.47)	17.66(46.13)	17.3(6.64)	4.11(2.65)
Investigations	Bronchoscopy*	3	26.5(8.39-83.72)	26.49(71.22)	25.67(9.8)	4.68(3.21)
Psychiatric disorders	Distractibility*	3	6.33(2.03-19.7)	6.33(13.34)	6.28(2.43)	2.65(1.2)
Psychiatric disorders	Autoscopy*	3	7.72(2.48-24.06)	7.72(17.37)	7.65(2.96)	2.94(1.48)
Investigations	Influenza B virus test positive	3	33.59(10.58-106.65)	33.59(91)	32.26(12.27)	5.01(3.53)
Reproductive system and breast disorders	Cervix disorder*	3	11.92(3.81-37.29)	11.92(29.58)	11.76(4.53)	3.56(2.1)
Investigations	Urine sodium increased*	3	53(16.47-170.54)	52.99(143.46)	49.74(18.71)	5.64(4.14)
Psychiatric disorders	Purging*	3	91.72(27.76-303.06)	91.71(241.33)	82.33(30.29)	6.36(4.83)
Reproductive system and breast disorders	Testicular mass*	3	36.13(11.36-114.93)	36.13(98.02)	34.6(13.14)	5.11(3.63)
Investigations	PCO2 increased*	3	19.71(6.27-61.97)	19.71(51.98)	19.25(7.38)	4.27(2.8)
Investigations	Immunosuppressant drug level decreased*	3	7.01(2.25-21.86)	7.01(15.33)	6.96(2.69)	2.8(1.35)
Respiratory, thoracic and mediastinal disorders	Obliterative bronchiolitis*	3	5.57(1.79-17.35)	5.57(11.17)	5.54(2.14)	2.47(1.02)
Respiratory, thoracic and mediastinal disorders	Paranasal sinus haemorrhage*	3	41.12(12.88-131.23)	41.11(111.64)	39.14(14.82)	5.29(3.8)
Respiratory, thoracic and mediastinal disorders	Pneumothorax spontaneous*	3	8.77(2.81-27.36)	8.77(20.42)	8.68(3.35)	3.12(1.66)
Respiratory, thoracic and mediastinal disorders	Paranasal sinus hyposecretion*	3	15.39(4.91-48.23)	15.38(39.58)	15.11(5.81)	3.92(2.46)
Gastrointestinal disorders	Post-tussive vomiting*	3	53(16.47-170.54)	52.99(143.46)	49.74(18.71)	5.64(4.14)
Metabolism and nutrition disorders	Food refusal*	3	5.72(1.84-17.81)	5.72(11.6)	5.68(2.2)	2.51(1.06)
Investigations	Enterococcus test positive*	3	13.25(4.23-41.47)	13.25(33.41)	13.05(5.02)	3.71(2.25)
Investigations	Carbon dioxide increased*	3	5.49(1.77-17.11)	5.49(10.95)	5.46(2.11)	2.45(1)
Infections and infestations	Infective exacerbation of bronchiectasis*	3	33.12(10.44-105.13)	33.12(89.71)	31.83(12.11)	4.99(3.51)
Metabolism and nutrition disorders	Hypervitaminosis A*	3	216.8(60.48-777.16)	216.78(506.27)	170.54(58.6)	7.41(5.79)
Hepatobiliary disorders	Cholestasis of pregnancy*	3	12.11(3.87-37.86)	12.1(30.1)	11.94(4.6)	3.58(2.12)
Investigations	Moraxella test positive*	3	794.93(160.43-3938.79)	794.85(1189.27)	397.92(104.29)	8.64(6.83)
Eye disorders	Hypermetropia*	3	7.38(2.37-23.01)	7.38(16.4)	7.32(2.83)	2.87(1.42)
Investigations	Spirometry abnormal*	3	6.55(2.1-20.41)	6.55(14)	6.51(2.51)	2.7(1.25)
Pregnancy, puerperium and perinatal conditions	Placenta praevia*	3	12.29(3.93-38.45)	12.29(30.64)	12.12(4.67)	3.6(2.14)
Pregnancy, puerperium and perinatal conditions	Breech presentation*	3	7.82(2.51-24.38)	7.82(17.66)	7.75(2.99)	2.95(1.5)
Metabolism and nutrition disorders	Hypoglycaemia neonatal*	3	6.04(1.94-18.8)	6.04(12.51)	6(2.32)	2.58(1.13)
Investigations	Faecal elastase concentration abnormal*	3	264.98(71.73-978.83)	264.95(591.64)	198.96(66.67)	7.64(5.99)
Surgical and medical procedures	Cancer surgery*	3	5.95(1.91-18.52)	5.95(12.25)	5.91(2.28)	2.56(1.11)
Eye disorders	Cataract subcapsular	3	11.25(3.6-35.16)	11.25(27.62)	11.1(4.28)	3.47(2.02)
Investigations	Stenotrophomonas test positive*	3	64.45(19.87-209.05)	64.45(173.33)	59.69(22.3)	5.9(4.39)
Psychiatric disorders	Executive dysfunction*	3	10.55(3.38-32.97)	10.55(25.6)	10.43(4.02)	3.38(1.93)
Psychiatric disorders	Mixed anxiety and depressive disorder*	3	10.28(3.29-32.11)	10.28(24.81)	10.16(3.92)	3.34(1.89)
Gastrointestinal disorders	Intussusception*	3	7.57(2.43-23.6)	7.57(16.95)	7.51(2.9)	2.91(1.46)
Eye disorders	Halo vision*	3	7.64(2.45-23.83)	7.64(17.16)	7.58(2.93)	2.92(1.47)
Skin and subcutaneous tissue disorders	Aquagenic wrinkling of palms*	3	596.2(133.43-2664.02)	596.13(1018.52)	341.08(97.47)	8.41(6.65)
Pregnancy, puerperium and perinatal conditions	Complication of pregnancy*	3	9.98(3.2-31.16)	9.98(23.93)	9.87(3.8)	3.3(1.85)
Infections and infestations	Hand-foot-and-mouth disease*	3	7.57(2.43-23.6)	7.57(16.95)	7.51(2.9)	2.91(1.46)
Endocrine disorders	Precocious puberty*	3	11.75(3.76-36.73)	11.75(29.07)	11.59(4.46)	3.53(2.08)
Respiratory, thoracic and mediastinal disorders	Transient tachypnoea of the newborn*	3	19.08(6.07-59.96)	19.08(50.18)	18.65(7.15)	4.22(2.76)
Reproductive system and breast disorders	Testicular torsion*	3	47.7(14.88-152.93)	47.69(129.37)	45.05(16.99)	5.49(4)
Psychiatric disorders	Separation anxiety disorder*	3	36.13(11.36-114.93)	36.13(98.02)	34.6(13.14)	5.11(3.63)
Investigations	Blood creatine phosphokinase abnormal	3	17.93(5.71-56.31)	17.93(46.9)	17.56(6.74)	4.13(2.67)
Cardiac disorders	Mitral valve prolapse*	3	7.18(2.3-22.39)	7.18(15.82)	7.13(2.75)	2.83(1.38)
Congenital, familial and genetic disorders	Cataract congenital	3	49.68(15.47-159.52)	49.68(134.68)	46.81(17.64)	5.55(4.05)
Infections and infestations	Acne pustular	3	7.01(2.25-21.86)	7.01(15.33)	6.96(2.69)	2.8(1.35)
Psychiatric disorders	Selective eating disorder*	3	5.93(1.91-18.47)	5.93(12.21)	5.9(2.28)	2.56(1.11)
