# Supplementary material for: Real-world safety profile of elexacaftor/tezacaftor/ivacaftor: a disproportionality analysis using the U.S. FDA adverse event reporting system
Source: Front Pharmacol. 2025 Mar 12;16:1531514. doi: 10.3389/fphar.2025.1531514 (PMC11937142; doi:10.3389/fphar.2025.1531514)
Supplement: Supplementary file 1 [file DataSheet1.zip › Table s3.XLSX]

## Sheet: Sheet1
TTO analysis at the SOC level
	SOC	n	min	max	median	iqr	q1	q3	mean	sd	se
	Psychiatric disorders	634	1	7948	68	360	20	380	285.218	745.452	29.6057
	Gastrointestinal disorders	536	1	1680	28	268.25	6.75	275	193.017	299.229	12.9247
	Infections and infestations	528	1	1606	149	574.25	32	606.25	331.167	382.146	16.6308
	Investigations	506	1	1400	94	321.25	27	348.25	244.423	312.587	13.8962
	General disorders and administration site conditions	430	1	3295	58	507	8	515	289.665	414.03	19.9663
	Respiratory, thoracic and mediastinal disorders	395	1	1641	31	247.5	7	254.5	204.97	327.58	16.4823
	Nervous system disorders	380	1	7948	46	221.25	8	229.25	217.011	627.988	32.2151
	Skin and subcutaneous tissue disorders	331	1	1493	9	21.5	7	28.5	72.8338	194.499	10.6906
	Injury, poisoning and procedural complications	205	1	1673	228	420	80	500	350.024	362.692	25.3315
	Hepatobiliary disorders	161	1	1680	74	313	19	332	222.348	320.473	25.2568
	Surgical and medical procedures	124	1	1624	279.5	644.25	46	690.25	417.008	437.411	39.2807
	Musculoskeletal and connective tissue disorders	117	1	1493	61	202	6	208	191.085	282.712	26.1367
	Metabolism and nutrition disorders	110	1	1613	131	358	34	392	277.309	335.345	31.9739
	Eye disorders	97	2	783	59	211	9	220	171.258	227.266	23.0754
	Pregnancy, puerperium and perinatal conditions	78	12	1673	253	435.25	106.5	541.75	412.064	394.277	44.6431
	Renal and urinary disorders	65	2	1613	78	308	24	332	226.277	306.068	37.9631
	Congenital, familial and genetic disorders	52	2	1680	272.5	263	100	363	349.462	373.387	51.7795
	Reproductive system and breast disorders	47	1	1680	24	35	7	42	82.7234	250.666	36.5635
	Cardiac disorders	40	2	1252	385	555.5	60.25	615.75	377.425	350.31	55.3889
	Blood and lymphatic system disorders	32	6	1680	54	135.75	21	156.75	167.219	309.84	54.7725
	Neoplasms benign, malignant and unspecified (incl cysts and polyps)	32	32	1356	379.5	525	208	733	474	349.296	61.7475
	Vascular disorders	27	2	1032	99	288.5	43	331.5	237.074	292.557	56.3026
	Immune system disorders	23	1	1121	44	236	7	243	217.565	346.972	72.3488
	Ear and labyrinth disorders	19	1	853	36	157.5	9	166.5	132.211	216.691	49.7123
	Social circumstances	15	26	1685	268	686	56	742	460.4	482.281	124.525
TTO analysis at the PT level
Gastrointestinal disorders	PT	n	min	max	median	iqr	q1	q3	mean	sd	se
	Abdominal pain upper	57	1	1032	16	96	3	99	118.719	225.672	29.891
	Abdominal pain	47	1	690	7	39.5	2.5	42	68.5532	148.008	21.5893
	Constipation	43	1	1084	92	460.5	6	466.5	259.302	343.375	52.3642
	Diarrhoea	43	1	1040	10	49.5	4.5	54	97	213.843	32.6108
	Nausea	42	1	1080	20.5	164.75	5	169.75	161.333	267.1	41.2144
	Vomiting	34	1	1040	78.5	302.75	6.25	309	192.794	260.669	44.7043
	Abdominal distension	24	1	660	17	197.5	4.75	202.25	125.292	190.764	38.9394
	Abdominal discomfort	20	1	559	22	110.25	3.75	114	114.35	185.002	41.3678
Respiratory, thoracic and mediastinal disorders	PT	n	min	max	median	iqr	q1	q3	mean	sd	se
	Cough	59	1	1398	9	64	4	68	135.627	291.146	37.904
	Dyspnoea	42	1	1511	110	465.5	20.25	485.75	278.643	340.13	52.4832
	Productive cough	35	1	853	6	26.5	2	28.5	122.057	252.659	42.7072
	Haemoptysis	33	2	1641	65	196	25	221	228.97	388.543	67.6367
Surgical and medical procedures	PT	n	min	max	median	iqr	q1	q3	mean	sd	se
	Hospitalisation	34	3	1624	673.5	538	240.5	778.5	605.471	467.087	80.1047
	Cystic fibrosis respiratory infection suppression	27	4	1518	522	538.5	213.5	752	553.63	436.193	83.9453
Psychiatric disorders	PT	n	min	max	median	iqr	q1	q3	mean	sd	se
	Anxiety	74	2	1132	98	349.5	48.25	397.75	264.932	309.479	35.9762
	Depression	63	1	1155	109	389	29.5	418.5	270.667	311.78	39.2806
	Insomnia	47	2	7948	40	135.5	11.5	147	298.745	1161.46	169.416
	Suicidal ideation	40	1	7948	200.5	455.5	32.5	488	491.575	1253.18	198.146
	Irritability	22	5	423	48	141	28	169	112.364	137.643	29.3455
	Depressed mood	21	3	562	43	145	15	160	125.524	167.53	36.558
	Mental disorder	21	2	1155	168	630	31	661	352.667	376.87	82.2397
Skin and subcutaneous tissue disorders	PT	n	min	max	median	iqr	q1	q3	mean	sd	se
	Rash	92	1	758	9	11.5	6.75	18.25	37.2826	107.203	11.1767
	Rash pruritic	45	1	146	9	3	7	10	12.4667	21.4048	3.19083
	Pruritus	25	2	825	7	43	6	49	110.48	249.456	49.8911
	Urticaria	21	4	825	11	26	8	34	75.0952	181.841	39.6809
Hepatobiliary disorders	PT	n	min	max	median	iqr	q1	q3	mean	sd	se
	Hepatic cytolysis	15	6	678	46	103	23	126	132.133	196.181	50.6536
	Cholelithiasis	14	1	690	21	42	1	43	94.7857	202.33	54.0749
	Drug-induced liver injury	10	21	237	69.5	182.25	27.75	210	110.6	93.7446	29.6446
	Hepatitis	10	4	588	36	78.5	24.25	102.75	125.1	189.277	59.8547
Investigations	PT	n	min	max	median	iqr	q1	q3	mean	sd	se
	Alanine aminotransferase increased	56	2	1130	90	207	23.25	230.25	172.071	229.762	30.7032
	Aspartate aminotransferase increased	47	2	1130	83	160.5	22.5	183	170	243.412	35.5052
	Weight increased	42	1	941	32.5	71	16.5	87.5	117.048	209.753	32.3656
	Blood alkaline phosphatase increased	28	1	861	94.5	235.5	26.25	261.75	175.393	219.617	41.5036
	Weight decreased	28	20	1365	269	608.25	58.25	666.5	399.964	389.118	73.5365
	Blood bilirubin increased	27	1	733	70	162	24.5	186.5	147.333	182.368	35.0967
	Pulmonary function test decreased	26	4	1032	248.5	639.25	32.25	671.5	336.154	336.995	66.0902
	Hepatic enzyme increased	20	3	588	105	197.5	35	232.5	167.25	181.233	40.525
Nervous system disorders	PT	n	min	max	median	iqr	q1	q3	mean	sd	se
	Headache	99	1	1120	10	40.5	2.5	43	82.7778	200.037	20.1044
	Dizziness	37	1	1420	13	104	4	108	170.676	347.1	57.0628
Infections and infestations	PT	n	min	max	median	iqr	q1	q3	mean	sd	se
	infective pulmonary exacerbation of CF	169	1	1507	258	699	83	782	453.136	430.098	33.0845
	Pneumonia	49	4	1606	420	689	63	752	478.959	433.894	61.9848
	Influenza	48	1	1155	46.5	62.25	22.25	84.5	126.646	269.78	38.9394
	COVID-19	44	7	1436	285.5	309	111.25	420.25	352.75	319.015	48.0933
	Nasopharyngitis	27	2	490	25	62	10	72	66.8519	112.513	21.6532
