# Supplementary material for: Real-world safety profile of elexacaftor/tezacaftor/ivacaftor: a disproportionality analysis using the U.S. FDA adverse event reporting system
Source: Front Pharmacol. 2025 Mar 12;16:1531514. doi: 10.3389/fphar.2025.1531514 (PMC11937142; doi:10.3389/fphar.2025.1531514)
Supplement: Supplementary file 1 [file DataSheet1.zip › Table s2.XLSX]

## Sheet: Sheet1
SOC	PT	Cases	ROR(95% CI)	PRR(χ2)	EBGM(EBGM05)	IC(IC025)
Skin and subcutaneous tissue disorders	Rash	276	4.17(3.7-4.7)	4.08(645.54)	4.08(3.69)	2.03(1.85)
Surgical and medical procedures	Hospitalisation*	268	9.78(8.66-11.04)	9.53(2044.66)	9.5(8.58)	3.25(3.07)
Nervous system disorders	Headache	257	2.99(2.64-3.38)	2.94(330.6)	2.93(2.64)	1.55(1.37)
Respiratory, thoracic and mediastinal disorders	Cough	215	4.78(4.17-5.47)	4.69(626.95)	4.69(4.19)	2.23(2.03)
Infections and infestations	Infective pulmonary exacerbation of cystic fibrosis	213	264.6(229.37-305.25)	258.73(49286.47)	233.27(206.98)	7.87(7.66)
Respiratory, thoracic and mediastinal disorders	Productive cough	206	25.33(22.05-29.1)	24.81(4661.41)	24.56(21.87)	4.62(4.41)
Psychiatric disorders	Anxiety*	191	4.77(4.13-5.51)	4.7(556.7)	4.69(4.16)	2.23(2.02)
Investigations	Weight increased	189	6.04(5.23-6.98)	5.94(777.41)	5.93(5.26)	2.57(2.36)
Gastrointestinal disorders	Abdominal pain upper	155	5.44(4.64-6.38)	5.37(552.03)	5.36(4.7)	2.42(2.19)
Psychiatric disorders	Depression*	147	5.5(4.67-6.48)	5.43(531.89)	5.42(4.73)	2.44(2.2)
Psychiatric disorders	Mental disorder*	109	16.38(13.55-19.79)	16.2(1545.03)	16.1(13.74)	4.01(3.73)
Infections and infestations	Influenza	91	5.47(4.45-6.72)	5.42(328.24)	5.41(4.55)	2.44(2.13)
Gastrointestinal disorders	Abdominal pain	90	2.84(2.31-3.5)	2.82(106.22)	2.82(2.37)	1.5(1.19)
Infections and infestations	Nasopharyngitis*	88	3.05(2.47-3.77)	3.03(120.22)	3.03(2.54)	1.6(1.29)
Gastrointestinal disorders	Constipation	87	2.66(2.15-3.29)	2.64(89.18)	2.64(2.21)	1.4(1.09)
Psychiatric disorders	Insomnia*	86	2.57(2.07-3.17)	2.55(81.29)	2.55(2.13)	1.35(1.04)
Injury, poisoning and procedural complications	Exposure during pregnancy*	84	8.26(6.66-10.24)	8.19(529.3)	8.17(6.82)	3.03(2.72)
General disorders and administration site conditions	Feeling abnormal*	82	2.58(2.07-3.2)	2.56(78.29)	2.56(2.13)	1.36(1.04)
Investigations	Blood bilirubin increased	65	21.86(17.11-27.93)	21.72(1273.49)	21.53(17.54)	4.43(4.07)
Investigations	Liver function test increased	62	14.54(11.32-18.68)	14.45(771.87)	14.37(11.65)	3.84(3.48)
Skin and subcutaneous tissue disorders	Acne	61	4.39(3.41-5.65)	4.37(158.31)	4.36(3.53)	2.12(1.76)
Gastrointestinal disorders	Gastrointestinal disorder*	56	3.8(2.92-4.94)	3.78(114.61)	3.78(3.03)	1.92(1.53)
Respiratory, thoracic and mediastinal disorders	Haemoptysis*	55	15.05(11.53-19.63)	14.97(712.61)	14.88(11.91)	3.9(3.51)
Investigations	Hepatic enzyme increased	54	4.89(3.74-6.39)	4.87(165.92)	4.86(3.89)	2.28(1.89)
Investigations	Pulmonary function test decreased*	52	76.93(58.32-101.47)	76.51(3753.97)	74.14(58.81)	6.21(5.81)
General disorders and administration site conditions	Chest discomfort*	48	3.24(2.44-4.31)	3.23(74)	3.23(2.55)	1.69(1.28)
Gastrointestinal disorders	Abdominal distension	48	3.41(2.57-4.53)	3.4(81.3)	3.4(2.68)	1.76(1.35)
Skin and subcutaneous tissue disorders	Rash pruritic	44	5.89(4.38-7.93)	5.87(177.52)	5.86(4.57)	2.55(2.12)
Nervous system disorders	Brain fog*	44	16.38(12.17-22.05)	16.31(628.29)	16.21(12.64)	4.02(3.59)
Psychiatric disorders	Aggression*	44	8.8(6.54-11.83)	8.76(301.52)	8.73(6.81)	3.13(2.69)
Respiratory, thoracic and mediastinal disorders	Rhinorrhoea*	43	4.13(3.06-5.58)	4.12(101.51)	4.11(3.2)	2.04(1.6)
Investigations	Alanine aminotransferase increased	42	5.64(4.16-7.64)	5.62(159.2)	5.61(4.35)	2.49(2.05)
Respiratory, thoracic and mediastinal disorders	Sputum increased*	38	100.16(72.35-138.65)	99.76(3564.79)	95.76(72.94)	6.58(6.11)
Psychiatric disorders	Anger*	38	10.47(7.61-14.41)	10.44(322.9)	10.39(7.96)	3.38(2.91)
Pregnancy, puerperium and perinatal conditions	Abortion spontaneous*	38	8.25(6-11.35)	8.22(240.31)	8.2(6.28)	3.03(2.57)
Psychiatric disorders	Suicidal ideation*	36	3.39(2.44-4.7)	3.38(60.18)	3.37(2.56)	1.75(1.28)
Psychiatric disorders	Irritability*	34	5.65(4.04-7.92)	5.64(129.48)	5.63(4.24)	2.49(2)
Investigations	Aspartate aminotransferase increased	34	5.52(3.94-7.73)	5.5(125.03)	5.49(4.14)	2.46(1.97)
Psychiatric disorders	Sleep disorder*	33	2.81(2-3.96)	2.81(38.41)	2.81(2.11)	1.49(0.99)
Renal and urinary disorders	Nephrolithiasis*	32	4.35(3.07-6.16)	4.34(82.2)	4.33(3.24)	2.12(1.61)
Infections and infestations	Viral infection	30	6.44(4.5-9.22)	6.42(136.96)	6.41(4.74)	2.68(2.16)
Psychiatric disorders	Behaviour disorder*	30	18.95(13.22-27.15)	18.89(504.37)	18.75(13.87)	4.23(3.71)
Respiratory, thoracic and mediastinal disorders	Sinus disorder	28	9.31(6.42-13.49)	9.28(206.15)	9.25(6.78)	3.21(2.67)
Respiratory, thoracic and mediastinal disorders	Paranasal sinus hypersecretion*	27	61.03(41.63-89.48)	60.86(1549.86)	59.36(43.1)	5.89(5.34)
Metabolism and nutrition disorders	Increased appetite*	27	11.36(7.78-16.59)	11.33(253.16)	11.28(8.22)	3.5(2.95)
Eye disorders	Dry eye*	26	3.06(2.08-4.5)	3.06(35.95)	3.05(2.21)	1.61(1.05)
Psychiatric disorders	Mood altered*	26	8.14(5.54-11.98)	8.13(161.96)	8.1(5.87)	3.02(2.46)
Respiratory, thoracic and mediastinal disorders	Lung disorder*	26	3.5(2.38-5.14)	3.49(46.23)	3.49(2.53)	1.8(1.25)
Psychiatric disorders	Depressed mood*	25	3.22(2.17-4.76)	3.21(38.02)	3.21(2.31)	1.68(1.11)
Gastrointestinal disorders	Flatulence*	24	3.18(2.13-4.75)	3.17(35.7)	3.17(2.27)	1.66(1.09)
Reproductive system and breast disorders	Testicular pain*	24	60.93(40.61-91.41)	60.78(1375.66)	59.28(42.21)	5.89(5.3)
Skin and subcutaneous tissue disorders	Rash erythematous	24	3.76(2.52-5.62)	3.75(48.44)	3.75(2.68)	1.91(1.33)
Psychiatric disorders	Abnormal behaviour*	24	7.64(5.11-11.4)	7.62(137.6)	7.6(5.43)	2.93(2.35)
Infections and infestations	Hordeolum*	24	29.06(19.42-43.48)	28.99(640.74)	28.65(20.45)	4.84(4.26)
Gastrointestinal disorders	Pancreatitis*	23	4.06(2.69-6.11)	4.05(52.78)	4.05(2.87)	2.02(1.43)
Hepatobiliary disorders	Liver disorder*	23	3.65(2.42-5.5)	3.65(44.11)	3.64(2.58)	1.86(1.27)
Respiratory, thoracic and mediastinal disorders	Respiratory tract congestion*	22	10.36(6.81-15.75)	10.34(184.78)	10.3(7.25)	3.36(2.76)
Social circumstances	Insurance issue*	22	6.7(4.41-10.18)	6.68(106.08)	6.67(4.7)	2.74(2.13)
Surgical and medical procedures	Lung transplant*	21	45.11(29.28-69.51)	45.02(886.94)	44.19(30.78)	5.47(4.84)
Psychiatric disorders	Mood swings*	21	6.54(4.26-10.04)	6.53(98.09)	6.51(4.55)	2.7(2.09)
Gastrointestinal disorders	Intestinal obstruction*	20	3.62(2.33-5.62)	3.62(37.82)	3.61(2.5)	1.85(1.22)
Gastrointestinal disorders	Distal intestinal obstruction syndrome*	19	330.38(204.34-534.16)	329.73(5463.61)	289.43(193.62)	8.18(7.49)
Hepatobiliary disorders	Cholelithiasis	18	5.31(3.35-8.44)	5.31(62.79)	5.3(3.6)	2.41(1.74)
Psychiatric disorders	Emotional disorder*	18	4.72(2.97-7.5)	4.71(52.55)	4.7(3.19)	2.23(1.57)
Skin and subcutaneous tissue disorders	Rash papular	17	6.37(3.96-10.26)	6.36(76.65)	6.35(4.26)	2.67(1.98)
General disorders and administration site conditions	Secretion discharge*	15	6.94(4.18-11.53)	6.93(75.92)	6.91(4.52)	2.79(2.07)
Respiratory, thoracic and mediastinal disorders	Increased bronchial secretion*	14	30.81(18.18-52.22)	30.77(398)	30.38(19.54)	4.93(4.17)
Investigations	Blood creatine phosphokinase increased	14	4.73(2.8-7.99)	4.72(41.03)	4.72(3.04)	2.24(1.49)
Surgical and medical procedures	Cystic fibrosis respiratory infection suppression	14	103.41(60.53-176.66)	103.26(1358.32)	98.97(63.23)	6.63(5.87)
Skin and subcutaneous tissue disorders	Drug eruption*	14	5.38(3.18-9.1)	5.38(49.77)	5.37(3.46)	2.42(1.68)
Respiratory, thoracic and mediastinal disorders	Pulmonary haemorrhage*	14	15.38(9.09-26.01)	15.35(186.67)	15.26(9.83)	3.93(3.18)
Respiratory, thoracic and mediastinal disorders	Sputum discoloured*	13	7.06(4.09-12.17)	7.05(67.33)	7.03(4.46)	2.81(2.04)
Surgical and medical procedures	Intensive care*	13	46.83(27.04-81.12)	46.77(571.01)	45.88(28.97)	5.52(4.74)
Respiratory, thoracic and mediastinal disorders	Sinus congestion	13	7.16(4.15-12.34)	7.15(68.58)	7.13(4.52)	2.83(2.06)
Surgical and medical procedures	Cholecystectomy*	12	9.3(5.28-16.4)	9.29(88.46)	9.26(5.76)	3.21(2.41)
Metabolism and nutrition disorders	Weight gain poor*	12	35.76(20.21-63.26)	35.71(398.89)	35.2(21.84)	5.14(4.33)
Investigations	Transaminases increased	12	3.74(2.12-6.6)	3.74(24.07)	3.74(2.33)	1.9(1.1)
Investigations	Blood alkaline phosphatase increased*	12	5.09(2.89-8.97)	5.08(39.27)	5.07(3.16)	2.34(1.54)
Nervous system disorders	Intracranial pressure increased*	12	15.92(9.02-28.1)	15.9(166.47)	15.8(9.82)	3.98(3.18)
Investigations	Forced expiratory volume decreased*	11	18.7(10.33-33.85)	18.68(182.61)	18.54(11.28)	4.21(3.38)
Nervous system disorders	Sinus headache*	11	19.57(10.81-35.44)	19.55(192.03)	19.4(11.8)	4.28(3.44)
Hepatobiliary disorders	Gallbladder disorder*	10	5.81(3.12-10.81)	5.81(39.71)	5.8(3.45)	2.53(1.66)
Respiratory, thoracic and mediastinal disorders	Paranasal sinus discomfort*	10	13.95(7.49-25.99)	13.94(119.43)	13.86(8.24)	3.79(2.92)
Infections and infestations	Pseudomonas infection*	10	7.79(4.19-14.5)	7.78(58.91)	7.76(4.61)	2.96(2.08)
Skin and subcutaneous tissue disorders	Photosensitivity reaction*	10	4.3(2.31-8)	4.3(25.25)	4.29(2.55)	2.1(1.23)
Psychiatric disorders	Mania*	10	5.77(3.1-10.74)	5.77(39.34)	5.76(3.42)	2.53(1.65)
Injury, poisoning and procedural complications	Exposure via breast milk*	10	10.21(5.48-19.01)	10.2(82.63)	10.16(6.04)	3.34(2.47)
Psychiatric disorders	Attention deficit hyperactivity disorder*	10	7.5(4.03-13.96)	7.49(56.09)	7.47(4.44)	2.9(2.03)
Psychiatric disorders	Initial insomnia*	10	7.26(3.9-13.51)	7.25(53.75)	7.23(4.3)	2.85(1.98)
Hepatobiliary disorders	Cholecystitis acute*	9	14.86(7.71-28.62)	14.84(115.48)	14.76(8.53)	3.88(2.97)
Surgical and medical procedures	Emergency care*	9	12.35(6.41-23.79)	12.34(93.33)	12.28(7.1)	3.62(2.7)
Hepatobiliary disorders	Cholecystitis*	9	7.06(3.67-13.6)	7.06(46.67)	7.04(4.07)	2.82(1.9)
Psychiatric disorders	Affective disorder*	9	7.55(3.93-14.54)	7.55(50.97)	7.53(4.35)	2.91(2)
Eye disorders	Papilloedema*	9	16.56(8.59-31.91)	16.54(130.52)	16.43(9.49)	4.04(3.12)
Psychiatric disorders	Body dysmorphic disorder*	9	198.7(100.61-392.43)	198.52(1631.48)	183.19(103.66)	7.52(6.57)
Respiratory, thoracic and mediastinal disorders	Pulmonary pain*	8	12.42(6.2-24.89)	12.41(83.52)	12.35(6.91)	3.63(2.66)
Respiratory, thoracic and mediastinal disorders	Upper-airway cough syndrome*	8	5.76(2.88-11.53)	5.75(31.36)	5.74(3.21)	2.52(1.56)
Skin and subcutaneous tissue disorders	Acne cystic	8	14.03(7-28.12)	14.02(96.14)	13.94(7.79)	3.8(2.84)
Psychiatric disorders	Frustration tolerance decreased*	8	4.52(2.26-9.05)	4.52(21.89)	4.51(2.53)	2.17(1.21)
Psychiatric disorders	Tic*	8	13.65(6.81-27.36)	13.64(93.19)	13.57(7.58)	3.76(2.8)
Pregnancy, puerperium and perinatal conditions	Gestational diabetes*	8	12.49(6.23-25.03)	12.48(84.04)	12.42(6.94)	3.63(2.67)
Gastrointestinal disorders	Pancreatic disorder*	7	10.43(4.96-21.92)	10.42(59.38)	10.38(5.58)	3.38(2.35)
Infections and infestations	Streptococcal infection*	7	8.85(4.21-18.59)	8.84(48.52)	8.81(4.74)	3.14(2.12)
Surgical and medical procedures	Endotracheal intubation*	7	17.06(8.11-35.89)	17.05(105)	16.93(9.09)	4.08(3.06)
Metabolism and nutrition disorders	Overweight*	7	7.51(3.58-15.79)	7.51(39.38)	7.49(4.02)	2.9(1.88)
Psychiatric disorders	Psychiatric symptom*	7	7.25(3.45-15.24)	7.25(37.6)	7.23(3.89)	2.85(1.83)
Gastrointestinal disorders	Pancreatic failure*	7	20.59(9.78-43.34)	20.57(129.24)	20.4(10.95)	4.35(3.33)
Surgical and medical procedures	Sinus operation*	6	15.73(7.04-35.11)	15.72(82.14)	15.62(7.98)	3.97(2.87)
Respiratory, thoracic and mediastinal disorders	Increased viscosity of bronchial secretion*	6	68.78(30.54-154.93)	68.74(389.21)	66.82(33.87)	6.06(4.95)
Psychiatric disorders	Personality change*	6	5.57(2.5-12.41)	5.56(22.41)	5.55(2.84)	2.47(1.38)
Infections and infestations	Mycobacterium avium complex infection*	6	13.33(5.97-29.74)	13.32(68)	13.25(6.77)	3.73(2.63)
Gastrointestinal disorders	Abnormal faeces*	6	4.42(1.98-9.85)	4.42(15.84)	4.41(2.26)	2.14(1.05)
Investigations	Blood bilirubin unconjugated increased	6	91.42(40.43-206.68)	91.36(516.25)	87.99(44.46)	6.46(5.35)
Surgical and medical procedures	Liver transplant	6	16.51(7.4-36.87)	16.5(86.79)	16.4(8.37)	4.04(2.94)
Psychiatric disorders	Post-traumatic stress disorder*	6	4.61(2.07-10.28)	4.61(16.93)	4.6(2.35)	2.2(1.11)
Surgical and medical procedures	Transplant*	6	19.46(8.71-43.48)	19.45(104.16)	19.3(9.85)	4.27(3.17)
Psychiatric disorders	Autism spectrum disorder*	6	5.36(2.4-11.94)	5.35(21.2)	5.34(2.73)	2.42(1.33)
Reproductive system and breast disorders	Menstrual disorder*	5	5.18(2.15-12.45)	5.17(16.8)	5.16(2.48)	2.37(1.19)
Gastrointestinal disorders	Mucous stools*	5	4.77(1.98-11.47)	4.77(14.86)	4.76(2.28)	2.25(1.07)
Gastrointestinal disorders	Steatorrhoea*	5	25.45(10.54-61.44)	25.43(116.11)	25.17(12.04)	4.65(3.47)
Eye disorders	Blepharospasm*	5	5.68(2.36-13.67)	5.68(19.23)	5.67(2.72)	2.5(1.32)
Investigations	Hepatic enzyme abnormal	5	6.47(2.69-15.56)	6.46(23.03)	6.45(3.09)	2.69(1.51)
Investigations	Pseudomonas test positive*	5	59.93(24.67-145.63)	59.9(282.43)	58.44(27.8)	5.87(4.67)
General disorders and administration site conditions	Energy increased*	5	6.67(2.77-16.06)	6.67(24.04)	6.65(3.19)	2.73(1.55)
Psychiatric disorders	Mental fatigue*	5	16.28(6.76-39.25)	16.28(71.2)	16.17(7.75)	4.02(2.83)
Investigations	Blood glucose fluctuation*	5	4.23(1.76-10.17)	4.23(12.3)	4.22(2.03)	2.08(0.9)
Infections and infestations	Pneumonia pseudomonal*	5	15.21(6.31-36.67)	15.21(65.94)	15.12(7.24)	3.92(2.74)
Immune system disorders	Lung transplant rejection*	5	59.03(24.3-143.42)	59(278.15)	57.59(27.4)	5.85(4.65)
Investigations	Pulmonary function test abnormal*	5	15.85(6.58-38.2)	15.84(69.05)	15.74(7.54)	3.98(2.79)
Surgical and medical procedures	Abortion induced*	5	6.56(2.73-15.78)	6.56(23.48)	6.54(3.14)	2.71(1.53)
Investigations	Hormone level abnormal*	5	7.08(2.94-17.03)	7.07(26)	7.06(3.38)	2.82(1.64)
Hepatobiliary disorders	Hepatic necrosis*	5	15.78(6.55-38.04)	15.78(68.74)	15.68(7.51)	3.97(2.79)
Nervous system disorders	Neurological symptom*	5	6.36(2.65-15.31)	6.36(22.54)	6.35(3.04)	2.67(1.49)
Pregnancy, puerperium and perinatal conditions	Pre-eclampsia*	5	8.13(3.38-19.57)	8.13(31.15)	8.1(3.89)	3.02(1.84)
Investigations	Vitamin A increased*	5	513.34(195.12-1350.58)	513.08(2099.07)	421.63(187.68)	8.72(7.43)
Psychiatric disorders	Defiant behaviour*	5	88.77(36.34-216.84)	88.73(417.98)	85.55(40.52)	6.42(5.22)
Surgical and medical procedures	Mechanical ventilation*	5	22.93(9.5-55.33)	22.91(103.78)	22.7(10.86)	4.5(3.32)
Psychiatric disorders	Depressive symptom*	5	9.38(3.9-22.57)	9.37(37.25)	9.34(4.48)	3.22(2.04)
Psychiatric disorders	Feeling guilty*	5	50.24(20.71-121.86)	50.22(236.16)	49.19(23.44)	5.62(4.43)
Social circumstances	Substance use*	5	16.02(6.65-38.61)	16.01(69.9)	15.91(7.62)	3.99(2.81)
Social circumstances	Educational problem*	4	30.56(11.4-81.97)	30.55(112.88)	30.17(13.22)	4.92(3.61)
Respiratory, thoracic and mediastinal disorders	Sputum retention*	4	26.02(9.71-69.71)	26.01(95.14)	25.73(11.28)	4.69(3.39)
Respiratory, thoracic and mediastinal disorders	Bronchial secretion retention*	4	14.97(5.6-40.01)	14.96(51.79)	14.87(6.53)	3.89(2.6)
Psychiatric disorders	Social avoidant behaviour*	4	8.09(3.03-21.6)	8.09(24.77)	8.07(3.55)	3.01(1.72)
Hepatobiliary disorders	Hepatic pain*	4	6.96(2.61-18.59)	6.96(20.36)	6.94(3.05)	2.8(1.5)
Investigations	Vitamin E increased*	4	2361.14(590.41-9442.47)	2360.15(4716.3)	1180.57(370.18)	10.21(8.6)
Respiratory, thoracic and mediastinal disorders	Nasal polyps*	4	4.78(1.79-12.76)	4.78(11.93)	4.77(2.1)	2.25(0.96)
Injury, poisoning and procedural complications	Sunburn*	4	4.66(1.75-12.43)	4.66(11.47)	4.65(2.05)	2.22(0.92)
Skin and subcutaneous tissue disorders	Skin striae*	4	19.47(7.28-52.1)	19.47(69.49)	19.31(8.48)	4.27(2.97)
Pregnancy, puerperium and perinatal conditions	Gestational hypertension*	4	20.99(7.84-56.18)	20.98(75.44)	20.8(9.13)	4.38(3.08)
General disorders and administration site conditions	Screaming*	4	5.97(2.24-15.94)	5.97(16.51)	5.96(2.62)	2.58(1.28)
Investigations	Bacterial test positive*	4	10.72(4.01-28.63)	10.72(35.08)	10.67(4.69)	3.42(2.12)
Psychiatric disorders	Disturbance in social behaviour*	4	11.69(4.38-31.23)	11.68(38.89)	11.63(5.11)	3.54(2.25)
Eye disorders	Meibomian gland dysfunction*	4	47.22(17.55-127.08)	47.2(177.35)	46.3(20.22)	5.53(4.23)
Respiratory, thoracic and mediastinal disorders	Respiratory tract irritation*	3	20.65(6.63-64.35)	20.64(55.59)	20.47(7.91)	4.36(2.9)
Psychiatric disorders	Autoscopy*	3	22.92(7.35-71.47)	22.91(62.27)	22.7(8.77)	4.5(3.05)
Respiratory, thoracic and mediastinal disorders	Sinus pain*	3	5.46(1.76-16.94)	5.45(10.89)	5.44(2.11)	2.44(1)
Surgical and medical procedures	Gastrointestinal tube insertion*	3	10.54(3.39-32.77)	10.54(25.78)	10.49(4.06)	3.39(1.94)
Reproductive system and breast disorders	Testicular swelling*	3	17.66(5.67-55.01)	17.66(46.79)	17.53(6.78)	4.13(2.68)
Respiratory, thoracic and mediastinal disorders	Nasal disorder*	3	7.06(2.27-21.94)	7.06(15.56)	7.04(2.73)	2.82(1.37)
Respiratory, thoracic and mediastinal disorders	Lower respiratory tract congestion	3	8.3(2.67-25.8)	8.3(19.2)	8.28(3.2)	3.05(1.6)
Psychiatric disorders	Flat affect*	3	16.17(5.19-50.34)	16.17(42.39)	16.06(6.21)	4.01(2.56)
Hepatobiliary disorders	Biliary colic*	3	8.06(2.59-25.04)	8.06(18.48)	8.03(3.11)	3.01(1.56)
Psychiatric disorders	Dysphemia*	3	5.57(1.79-17.29)	5.57(11.21)	5.56(2.15)	2.47(1.03)
Hepatobiliary disorders	Ocular icterus	3	6.64(2.14-20.64)	6.64(14.34)	6.63(2.57)	2.73(1.28)
Investigations	Prothrombin time prolonged*	3	7.79(2.51-24.21)	7.79(17.7)	7.77(3.01)	2.96(1.51)
Psychiatric disorders	Impulsive behaviour*	3	8.15(2.62-25.32)	8.15(18.75)	8.12(3.15)	3.02(1.58)
Infections and infestations	Bacterial disease carrier*	3	22.92(7.35-71.47)	22.91(62.27)	22.7(8.77)	4.5(3.05)
Nervous system disorders	Idiopathic intracranial hypertension*	3	6.76(2.18-20.99)	6.76(14.67)	6.74(2.61)	2.75(1.31)
Reproductive system and breast disorders	Premenstrual syndrome*	3	23.45(7.52-73.14)	23.45(63.83)	23.22(8.97)	4.54(3.09)
Eye disorders	Halo vision*	3	22.7(7.28-70.78)	22.69(61.62)	22.49(8.68)	4.49(3.04)
Gastrointestinal disorders	Pancreatitis chronic*	3	11.63(3.74-36.17)	11.63(29)	11.57(4.48)	3.53(2.09)
Psychiatric disorders	Suicidal behaviour*	3	5.63(1.81-17.48)	5.63(11.39)	5.62(2.18)	2.49(1.04)
Psychiatric disorders	Depersonalisation/derealisation disorder*	3	10.22(3.29-31.77)	10.22(24.84)	10.18(3.94)	3.35(1.9)
Metabolism and nutrition disorders	Weight loss poor*	3	5.74(1.85-17.84)	5.74(11.72)	5.73(2.22)	2.52(1.07)
Investigations	Staphylococcus test positive*	3	12.02(3.87-37.4)	12.02(30.16)	11.97(4.63)	3.58(2.13)
Investigations	Body mass index decreased*	3	40.94(13.07-128.21)	40.93(114.86)	40.25(15.48)	5.33(3.87)
Psychiatric disorders	Negative thoughts*	3	8.97(2.88-27.86)	8.96(21.14)	8.93(3.46)	3.16(1.71)
Nervous system disorders	Sleep deficit*	3	5.47(1.76-17)	5.47(10.94)	5.46(2.12)	2.45(1)
Investigations	Atypical mycobacterium test positive*	3	172.75(53.48-557.96)	172.69(477.18)	160.99(60.36)	7.33(5.83)
Infections and infestations	Mycobacterium abscessus infection*	3	22.06(7.08-68.79)	22.06(59.75)	21.86(8.44)	4.45(3)
Psychiatric disorders	Emotional poverty*	3	9.25(2.97-28.74)	9.24(21.97)	9.21(3.57)	3.2(1.76)
